# Supplementary material for: Factors associated with the enrollment of commercial medical insurance in China: Results from China General Social Survey
Source: PLoS One. 2024 May 23;19(5):e0303997. doi: 10.1371/journal.pone.0303997 (PMC11115273; doi:10.1371/journal.pone.0303997)
Supplement: S2 File — (ZIP) [file pone.0303997.s002.zip]

Archive with 3 entries (3 files):
- minimum datasets(Year 2018).dta
- minimum datasets(Year 2015).dta
- minimum datasets(Year 2021).dta
